# Supplementary material for: Ebselen Interferes with Alzheimer’s Disease by Regulating Mitochondrial Function
Source: Antioxidants (Basel). 2022 Jul 11;11(7):1350. doi: 10.3390/antiox11071350 (PMC9312019; doi:10.3390/antiox11071350)
Supplement: Supplementary file 1 [file antioxidants-11-01350-s001.zip]

Archive with 1 entries (1 files):
- antioxidants-1749609-supplementary.pdf
